# Supplementary material for: EZH2 inhibition reactivates epigenetically silenced FMR1 and normalizes molecular and electrophysiological abnormalities in fragile X syndrome neurons
Source: Front Neurosci. 2024 Feb 21;18:1348478. doi: 10.3389/fnins.2024.1348478 (PMC10915284; doi:10.3389/fnins.2024.1348478)
Supplement: Supplementary file 1 [file Table_2.XLSX]

## Sheet: Sheet1
	Supplementary file 1. List of 33 epigenetic regulators and corresponding shRNAs used in the candidate-based shRNA screen. Positive shRNAs used in this study are indicated.
	Gene	ID	Positive shRNAs used in this study
1	DNMT1	TRCN0000021890	✓
2		TRCN0000021891	✓
3		TRCN0000021892
4		TRCN0000021893
5	DNMT3A	TRCN0000035758
6		TRCN0000035754
7		TRCN0000035755
8		TRCN0000035756
9		TRCN0000035757
10	DMT3B	TRCN0000035684
11		TRCN0000035685
12		TRCN0000035686
13		TRCN0000035687
14		TRCN0000035688
15	EZH2	TRCN0000040073	✓
16		TRCN0000040074	✓
17		TRCN0000040075
18		TRCN0000040076
19		TRCN0000040077
20		TRCN0000018365
21		TRCN0000010475
22		TRCN0000010474
23	EHMT1	TRCN0000036054
24		TRCN0000036055
25		TRCN0000036056
26		TRCN0000036057
27		TRCN0000036058
28	EHMT2	TRCN0000115669
29		TRCN0000115668
30		TRCN0000115670
31		TRCN0000115667
32		TRCN0000115671
33	SUV39H1	TRCN0000150622
34		TRCN0000157251
35		TRCN0000157285	✓
36		TRCN0000158270
37		TRCN0000158337	✓
38	RNF2/RING1B	TRCN0000033694
39		TRCN0000033695	✓
40		TRCN0000033696
41		TRCN0000033697
42		TRCN0000033698	✓
43	KMT5B/SUV420H1	TRCN0000128012
44		TRCN0000129968
45		TRCN0000130307
46		TRCN0000130388
47		TRCN0000130417
48	KMT5C/SUV420H2	TRCN0000141258
49		TRCN0000141493
50		TRCN0000141926
51		TRCN0000142036
52		TRCN0000143766
53	KDM5A	TRCN0000014629
54		TRCN0000014630
55		TRCN0000014631
56		TRCN0000014632
57	KDM5B	TRCN0000014758
58		TRCN0000014759
59		TRCN0000014760
60		TRCN0000014761
61		TRCN0000014762
62	KDM5C	TRCN0000022084
63		TRCN0000022085	✓
64		TRCN0000022087	✓
65		TRCN0000022088
66	KDM5D	TRCN0000022114	✓
67		TRCN0000022115
68		TRCN0000022116	✓
69		TRCN0000022117
70		TRCN0000022118
71	HDAC1	TRCN0000039399
72		TRCN0000039401
73		TRCN0000039402
74		TRCN0000039403
75	HDAC2	TRCN0000004819
76		TRCN0000004821
77		TRCN0000004822
78		TRCN0000004823
79	HDAC3	TRCN0000004825
80		TRCN0000004826
81		TRCN0000004827
82		TRCN0000004828
83	HDAC4	TRCN0000004829
84		TRCN0000004830
85		TRCN0000004831
86		TRCN0000004832
87		TRCN0000004833
88	HDAC5	TRCN0000004834	✓
89		TRCN0000004835	✓
90		TRCN0000004836
91		TRCN0000004837
92		TRCN0000004838
93	HDAC6	TRCN0000004839
94		TRCN0000004840
95		TRCN0000004841
96		TRCN0000004842
97		TRCN0000004843
98	HDAC7	TRCN0000004844
99		TRCN0000004845
100		TRCN0000004846
101		TRCN0000004847
102		TRCN0000004848
103	HDAC8	TRCN0000004849
104		TRCN0000004850
105		TRCN0000004851
106		TRCN0000004852
107		TRCN0000004853
108	HDAC9	TRCN0000004854
109		TRCN0000004855
110		TRCN0000004856
111		TRCN0000004857
112		TRCN0000004858
113	HDAC10	TRCN0000004859	✓
114		TRCN0000004860
115		TRCN0000004861
116		TRCN0000004862
117		TRCN0000004863	✓
118	HDAC11	TRCN0000017753
119		TRCN0000017754
120		TRCN0000017755
121		TRCN0000017756
122		TRCN0000017757
123	SIRT1	TRCN0000018979
124		TRCN0000018980
125		TRCN0000018981
126		TRCN0000018982
127		TRCN0000018983
128	SIRT2	TRCN0000040218
129		TRCN0000040219
130		TRCN0000040220
131		TRCN0000040221
132		TRCN0000040222
133		TRCN0000010435
134		TRCN0000010436
135	SIRT3	TRCN0000038889
136		TRCN0000038890
137		TRCN0000038891
138		TRCN0000038892
139		TRCN0000038893
140	SIRT4	TRCN0000018944
141		TRCN0000018945
142		TRCN0000018946
143		TRCN0000018947
144		TRCN0000018948
145	SIRT5	TRCN0000018543
146		TRCN0000018544
147		TRCN0000018545	✓
148		TRCN0000018546	✓
149		TRCN0000018547
150	SIRT6	TRCN0000050473
151		TRCN0000050474
152		TRCN0000050475
153		TRCN0000050476
154		TRCN0000050477
155	SIRT7	TRCN0000020254
156		TRCN0000020255
157		TRCN0000020256
158		TRCN0000020257
159		TRCN0000020258
160	KDM1A/LSD1	TRCN0000046068
161		TRCN0000046069
162		TRCN0000046070
